# Supplementary material for: Comparative analysis of tissue reconstruction algorithms for 3D histology
Source: Bioinformatics. 2018 Apr 19;34(17):3013–21. doi: 10.1093/bioinformatics/bty210 (PMC6129300; doi:10.1093/bioinformatics/bty210)
Supplement: Supplementary Data [file bty210_supp.zip]

Archive with 3 entries (2 files):
- bty210-suppl_data/
- bty210-suppl_data/supplementary_information.pdf
- bty210-suppl_data/supplementary_table_S1.xlsx
