# Supplementary material for: Comparative analysis of tissue reconstruction algorithms for 3D histology
Source: Bioinformatics. 2018 Apr 19;34(17):3013–21. doi: 10.1093/bioinformatics/bty210 (PMC6129300; doi:10.1093/bioinformatics/bty210)
Supplement: Supplementary Data [file bty210_supp.zip › bty210-suppl_data/supplementary_table_S1.xlsx]

## Sheet: Information
Supplementary Table 1	Supplementary data
Sheets
Methods	Summary of evaluated reconstruction methods
Parameters OPT	Parameters for optimization-based reconstruction
Parameters SIFT	Parameters for SIFT-feature based reconstruction
Parameters RVSS	Parameters for RegisterVirtualStackSlices/bUnwarpJ
Parameters ESA	Parameters for ElasticStackAlignment/TrakEM2
Parameters MIM3D	Parameters for Medical Image Manager 3D Pathology Add-on
Results prostate	Values of all quality metrics for all methods for the prostate dataset.
Results liver	Values of all quality metrics for all methods for the liver dataset.
Columns, sheets 2-6
Parameter	Name of the parameter. Please note that different names are used in source code, user interfaces and online documentation.
Default (low res)	Recommended baseline value of the parameter for the lower resolution dataset (subsampling factor 16, pixel size 7.36 µm).
Default (high res)	Recommended baseline value of the parameter for the higher resolution dataset (subsampling factor 8, pixel size 3.68 µm).
Optimal (prostate, low res)	Optimal value of the parameter in terms of mean Target Registration Error of the prostate dataset for the lower resolution dataset (subsampling factor 16, pixel size 7.36 µm).
Optimal (prostate, high res)	Optimal value of the parameter in terms of mean Target Registration Error of the prostate dataset for the higher resolution dataset (subsampling factor 8, pixel size 3.68 µm).
Search range (low res)	Range of parameter values used during optimization for the lower resolution prostate dataset (subsampling factor 16, pixel size 7.36 µm).
Search range (high res)	Range of parameter values used during optimization for the higher resolution prostate dataset (subsampling factor 8, pixel size 3.68 µm).
Sampling	Type of sampling used for the parameter during optimization.
Description	An explanation of the parameter's meaning.
Rows, sheets 7-8
Unregistered	The original unregistered images.
LS 1	Least-squares fit reconstruction based on landmarks by observer 1.
LS 2	Least-squares fit reconstruction based on landmarks by observer 2.
OPT default	Optimization-based reconstruction using default parameters.
OPT optimal	Optimization-based reconstruction using optimal parameters.
SIFT default	SIFT-feature based reconstruction using default parameters.
SIFT optimal	SIFT-feature based reconstruction using optimal parameters.
HSR	HyperStackReg reconstruction.
RVSS default	RegisterVirtualStackSlices reconstruction using default parameters.
RVSS optimal	RegisterVirtualStackSlices reconstruction using optimal parameters.
ESA default	ElasticStackAlignment/TrakEM2 reconstruction using default parameters.
ESA optimal	ElasticStackAlignment/TrakEM2 reconstruction using optimal parameters.
MIM default	Medical Image Manager 3D Pathology reconstruction using default parameters.
MIM optimal	Medical Image Manager 3D Pathology reconstruction using optimal parameters.
Voloom	Voloom reconstruction.
Columns, sheets 7-8
TRE1 µ	Mean Target Registration Error based on landmarks by observer 1.
TRE1 max	Maximum Target Registration Error based on landmarks by observer 1.
TRE1 σ	Standard deviation of Target Registration Error based on landmarks by observer 1.
ATRE1 µ	Mean Accumulated Target Registration Error based on landmarks by observer 1.
ATRE1 max	Maximum Accumulated Target Registration Error based on landmarks by obsever 1.
ATRE1 σ	Standard deviation of Accumulated Target Registration Error based on landmarks by observer 1.
TRE2 µ	Mean Target Registration Error based on landmarks by observer 2.
TRE2 max	Maximum Target Registration Error based on landmarks by observer 2.
TRE2 σ	Standard deviation of Target Registration Error based on landmarks by observer 2.
ATRE2 µ	Mean Accumulated Target Registration Error based on landmarks by observer 2.
ATRE2 max	Maximum Accumulated Target Registration Error based on landmarks by obsever 2.
ATRE2 σ	Standard deviation of Accumulated Target Registration Error based on landmarks by observer 2.
RMSE µ	Mean RMS error.
RMSE σ	Standard deviation of RMS error.
NCC µ	Mean Normalized Cross Correlation.
NCC σ	Standard deviation of Normalized Cross Correlation.
MI µ	Mean Mutual Information.
MI σ	Standard deviation of Mutual Information.
NMI µ	Mean Normalized Mutual Information.
NMI σ	Standard deviation of Normalized Mutual Information.
Jaccard µ	Mean Jaccard index.
Jaccard σ	Standard deviation of Jaccard index.
Contrast f2	GLCM-based contrast across the stack.
Correlation f3	GLCM-based correlation across the stack.
ΔA-% µ	Mean change in tissue area.
ΔA-% σ	Standard deviation of change in tissue area.
All mean, maximum and standard deviation values are reported over the sections (N=260 for prostate, N=47 for liver).
All results are reported separately for low resolution images (pixel size 3.68 µm) and high resolution images (pixel size 7.36 µm).

## Sheet: Methods
Method	Software environment	Version	Availability	Deformation model	User interaction	Tunable parameters	Websites
Least squares fit (LS)	MATLAB	R2016b	Commercial, open source available	Global, affine	Manual	None	https://www.mathworks.com/help/images/ref/fitgeotrans.html
Optimization based (OPT)	MATLAB	R2016b	Commercial, open source available	Global, affine	Automatic	6	https://www.mathworks.com/help/images/ref/imregtform.html
Scale invariant feature based (SIFT)	ImageJ/Fiji	3.0.0 (RVSS), 1.51h (ImageJ)	Open source	Global, affine	Automatic	9	http://imagej.net/Register_Virtual_Stack_Slices, http://imagej.net/Feature_Extraction
HyperStackReg/StackReg (HSR)	ImageJ/Fiji	5 (HSR), 1.51h (ImageJ)	Open source	Global, affine	Automatic	None	https://sites.google.com/site/vedsharma/imagej-plugins-macros/hyperstackreg, http://bigwww.epfl.ch/thevenaz/stackreg/
RegisterVirtualStackSlices/bUnwarpJ (RVSS)	ImageJ/Fiji	3.0.0 (RVSS), 1.51h (ImageJ)	Open source	Elastic, B-spline	Automatic	16	http://imagej.net/Register_Virtual_Stack_Slices, http://imagej.net/BUnwarpJ
ElasticStackAlignment/TrakEM2 (ESA)	ImageJ/Fiji	1.0c (TrakEM2), 1.51h(ImageJ)	Open source	Elastic, piecewise rigid/affine	Automatic	29-33	http://imagej.net/TrakEM2, http://imagej.net/Elastic_Alignment_and_Montage
MedicalImageManager 3D Pathology (MIM)	Standalone software	0.94 (trial)	Commercial	Elastic, B-spline	Automatic and/or manual	5-8	http://www.medicalimagemanager.com/static/MIM/index.html
Voloom	Standalone software	2.7.1 (trial)	Commercial	Elastic	Automatic and/or manual	None	https://micro-dimensions.com/voloom/

## Sheet: Parameters OPT
OPT
Parameter	Default (low res)	Default (high res)	Optimal (prostate, low res)	Optimal (prostate, high res)	Search range (low res)	Search range (high res)	Sampling	Description
Minimum step length	1e-05	1e-05	5.41436e-06	1.09222e-05	[1e-8,1e-2]	[1e-8,1e-2]	Logarithmic	A value controlling the stopping criterion of the optimization. The optimization finishes when step length becomes smaller than this value.
Relaxation factor	0.5	0.5	0.641192	0.999477	[0,1]	[0,1]	Linear	A value defining the rate at which the step length is reduced during optimization. Whenever a change in the gradient's direction is detected, the step length is reduced according to this factor.
Metric	MeanSquares	MeanSquares	MeanSquares	MeanSquares	-	-		Type of similarity metric to use.
Optimizer	RegularStepGradientDescent	RegularStepGradientDescent	RegularStepGradientDescent	RegularStepGradientDescent	-	-		Type of optimizer to use.
Transform type	Affine	Affine	Affine	Affine	-	-		Type of transformation to estimate.
Pyramidlevels	3	3	5	5	-	-		Number of levels in multiresolution pyramid. The selected value represents the largest possible number given the image size.
Gradient magnitude tolerance	0.0001	0.0001	1e-05	1e-05	-	-		The minimum value of the metric's gradient. A lower value is assumed to be indicative of the optimizer having reached a plateau. The selected value ensures that converegence is essentially controlled only by the Minimum step length parameter.
Maximum step length	0.001	0.001	0.001	0.001	-	-		The initial step length. The selected value is the highest possible not causing divergence of the optimization.
Maximum iterations	100	100	1000	1000	-	-		The maximum number of iterations per pyramid level. The selected value ensures that convergence is essentially controlled only by the Minimum step length parameter.

## Sheet: Parameters SIFT
SIFT
Parameter	Default (low res)	Default (high res)	Optimal (prostate, low res)	Optimal (prostate, high res)	Search range (low res)	Search range (high res)	Sampling	Description
rod	0.92	0.92	0.874208	0.938535	[0.7,0.99]	[0.7,0.99]	Linear	Maximum closest/next closest match distance ratio for excluding ambiguous feature matches before robust model fitting.
max_epsilon	100	200	35.0905	94.3292	[1,50]	[2,100]	Linear	Maximum error relative to the model allowed for inliers (in pixels) during robust model fitting.
fd_size	4	4	4	8	{4,8}	{4,8}	Categorical	Size of the SIFT descriptor.
min_octave_size	64	64	32	512	{32,64,128,256}	{64,128,256,512}	Categorical	Smallest image scale to use for the SIFT descriptor. Increasing this value leads to exclusion of larger shapes.
registration_model_index	3	3	3	3	-	-		Specifies which model (and method) to use for registration, 0=translation, 1=rigid, 2=similarity, 3=affine, 4=elastic (bUnwarpJ), 5=moving least squares.
features_model_index	1	1	1	1	-	-		Specifies which model to use for robust model fitting, 0=translation, 1=rigid, 2=similarity, 3=affine.
min_inlier_ratio	0	0	0	0	-	-		Specifies the minimum ratio of inliers to all putative matches for an accepted model. Models with less inliers are rejected. The value of 0 ensures that some kind of solution is always estimated if there are enough putative matches for computing a transformation.
fd_bins	8	8	8	8	-	-		Specifies the number of orientation bins for the SIFT descriptor. The selected value corresponds to the recommended setting in the documentation.
initial_sigma	1.6	1.6	1.6	1.6	-	-		Specifies the initial Gaussian blur standard deviation (pixels) for the SIFT descriptor. The selected value corresponds to the recommended setting in the documentation.
max_octave_size	16384	16384	16384	16384	-	-		Specifies the largest image scale to use for the SIFT descriptor. Decreasing this value leads to exclusion of smaller objects. The selected value ensures that the maximum resolution of the image is always used.
steps	3	3	3	3	-	-		Specifies the number of steps to use per scale octave of the SIFT descriptor. The selected value corresponds to the recommended setting in the documentation.

## Sheet: Parameters RVSS
RVSS
Parameter	Default (low res)	Default (high res)	Optimal (prostate, low res)	Optimal (prostate, high res)	Search range (low res)	Search range (high res)	Sampling	Description
min_inlier_ratio	0.1	0.1	0.260471	0.0620851	[0.05,0.95]	[0.05,0.95]	Linear	Minimum ratio of inliers to all putative matches for an accepted model during SIFT + robust model fitting. Models with less inliers are rejected.
consistency_weight	20	20	19.0863	13.9733	[0,30]	[0,30]	Linear	Relative weight assigned to the bidirectional consistency of the result.
curl_weight	0.1	0.1	0.67537	0.768836	[0,1]	[0,1]	Linear	Relative weight assigned to the low curl of the result.
div_weight	0.1	0.1	0.796217	0.927105	[0,1]	[0,1]	Linear	Relative weight assigned to the low divergence of the result.
image_weight	1	1	0.0462007	0.0643411	[0,1]	[0,1]	Linear	Relative weight assigned to pixelwise image similarity of the result.
landmark_weight	1	1	0.491633	0.7243	[0,1]	[0,1]	Linear	Relative weight assigned to SIFT landmark location correspondence of the result.
deformationscale	Coarse-Very fine	Coarse-Very fine	Coarse-Very fine	Coarse-Very fine	{Very coarse-Coarse, Very coarse-Fine, Very coarse-Very fine, Coarse-Fine, Coarse-Very fine, Fine-Very fine}	{Very coarse-Coarse, Very coarse-Fine, Very coarse-Very fine, Coarse-Fine, Coarse-Very fine, Fine-Very fine}	Categorical	Specifies the initial and final deformation fields, 0=Very coarse, 1=Coarse, 2=Fine, 3=Very fine. Start with 2-3 if the images are already in good alignment. Start with 0-1 if the initial alignment is poor.
mode	Accurate	Accurate	Accurate	Accurate	-	-		Specifies which mode to use, 0=Fast, 1=Accurate, 2=Mono. Fast and accurate modes encourage transformations which are consistent in both directions.
img_subsamp_factor	0	0	0	0	-	-		Specifies how much downsampling to apply to the images for calculations. The transformations are still applied to the full-res images. From 0 to 7, representing 2^0=1 to 2^7 = 128.
stop_threshold	0.01	0.01	0.01	0.01	-	-		Stopping threshold for iterations.
rod	0.92	0.92	0.874208	0.938535	-	-		Maximum closest/next closest match distance ratio for excluding ambiguous feature matches before robust model fitting.
max_epsilon	100	200	35.0905	94.3292	-	-		Specifies the maximum error relative to the model allowed for inliers (in pixels) during robust model fitting.
fd_size	4	4	4	8	-	-		Size of the SIFT descriptor.
min_octave_size	64	64	32	512	-	-		Smallest image scale to use for the SIFT descriptor. Increasing this value leads to exclusion of larger shapes.
registration_model_index	4	4	4	4	-	-		Specifies which model (and method) to use for registration, 0=translation, 1=rigid, 2=similarity, 3=affine, 4=elastic (bUnwarpJ), 5=moving least squares.
features_model_index	1	1	1	1	-	-		Specifies which model to use for robust model fitting, 0=translation, 1=rigid, 2=similarity, 3=affine.
fd_bins	8	8	8	8	-	-		Number of orientation bins for the SIFT descriptor. The selected value corresponds to the recommended setting in the documentation.
initial_sigma	1.6	1.6	1.6	1.6	-	-		Initial Gaussian blur standard deviation (pixels) for the SIFT descriptor. The selected value corresponds to the recommended setting in the documentation.
max_octave_size	16384	16384	16384	16384	-	-		Largest image scale to use for the SIFT descriptor. Decreasing this value leads to exclusion of smaller objects. The selected value ensures that the maximum resolution of the image is always used.
steps	3	3	3	3	-	-		Number of steps to use per scale octave of the SIFT descriptor. The selected value corresponds to the recommended setting in the documentation.

## Sheet: Parameters ESA
ESA
Parameter	Default (low res)	Default (high res)	Optimal (prostate, low res)	Optimal (prostate, high res)	Search range (low res)	Sampling	Description
maxnumfailures	3	3	1	1	[0 .. 5]	Linear	Maximum number of sections to skip due to bad alignment results before stopping completely matching to further sections.
maxnumneighbors	1	1	10	10	[1 .. 10]	Linear	Maximum number of sections to consider when aligning a section to its neighbors.
resolutionspringmesh	16	16	31	31	[4 .. 32]	Linear	Number of vertices in a long row of the spring mesh used for the final optimization.
minr	0.6	0.6	0.723048	0.723048	[0.5,0.9]	Linear	Minimum PMCC correlation coefficient for accepted matches between blocks. Candidate matches with lower correlation are not true matches since they are not similar enough. Higher values will lead to less false positives but fewer matches.
maxcurvaturer	10	10	7.00583	7.00583	[1.5,10]	Linear	Maximum curvature of the PMCC correlation surface at a match. High curvature points represent edges, which cannot be matched uniquely. The value must be > 1. Higher values will accept more matches alongside elongated structures and thus lead to potentially more false positives.
rodr	0.9	0.9	0.863975	0.863975	[0.7,0.99]	Linear	Threshold for rejecting ambiguous block matches. It it defined as the maximal second best r/best r. Higher values will accept more potentially ambiguous matches that may be false positives.
maxlocaltrust	3	3	2.57981	2.57981	[1,5]	Linear	Multiplier threshold for rejecting matches that differ too much from other matches used to compute a local transformation within a neighborhood of matches. The parameter is defined as a multiplier relative to the average error of all weighted matches relative to the local transformation. In other words, this is the relative threshold for outliers.
stiffnessspringmesh	0.1	0.1	0.584399	0.584399	[0.01,1]	Linear	Spring constant of the spring mesh. Larger values will lead to less deformed (more strictly regularized) solutions while small values may result in unevenly distributed deformation due to premature relaxation of the simulation.
maxiterationsoptimize	1000	1000	1508	1508	[100 .. 2000]	Linear	Maximum number of iterations for optimization of pre-alignment.
uselegacyoptimizer	TRUE	TRUE	TRUE	TRUE	{TRUE,FALSE}	Categorical	Specifies whether to use an older optimization method.
searchradius	200	400	17	34	[5 .. 100]	Linear	Maximum search area for block matching in pixels. It should be large enough to capture the largest deformations but as small as possible to increase speed and to prevent false matches.
blockradius	42	84	31	62	[5 .. 100]	Linear	Size of the blocks used in block matching in pixels. It should be large enough to include recognizable structures but not too large.
localregionsigma	200	400	56.7085	113.417	[5,100]	Linear	Standard deviation of the Gaussian radial distribution used for weighting the matches in a local neighborhood when estimating a local transformation.
maxlocalepsilon	100	200	18.1546	36.3093	[1,20]	Linear	Threshold for rejecting matches that differ too much from a local transformation computed within a neighborhood of matches. The match is rejected as an outlier if its offset from the model is more than this value in pixels. In other words, this is the absolute threshold for outliers.
maxstretchspringmesh	2000	2000	1108	2216.01	[100,1500]	Linear	Maximal stretch of springs in the spring mesh before they will disrupt.
maxiterationsspringmesh	1000	1000	1508	1508	-		Maximum number of iterations for optimization of the spring mesh.
maxplateauwidthoptimize	200	200	302	302	-		Maximum plateau width for optimization of pre-alignment. The optimizer won't stop before it has continued for the length of the plateau even if the error is not decreasing anymore. This protects against getting stuck in small local optima.
maxplateauwidthspringmesh	200	200	302	302	-		Maximum plateau width for optimization of the spring mesh. The optimizer won't stop before it has continued for the length of the plateau even if the error is not decreasing anymore. This protects against getting stuck in small local optima.
min_num_inliers	3	3	3	3	-		Minimum absolute number of inliers required for fitting a model.
rejectidentity	FALSE	FALSE	FALSE	FALSE	-		Specifies whether to reject identity transformations. Should only be set to true if there are some constant background patterns from image to image, such as dirt on the microscope lens etc.
identitytolerance	0	0	0	0	-		Tolerance in pixels to use for rejecting identity transformations.
optimization_model_index	1	1	1	1	-		Specifies which model to use for pre-alignment, 0=translation, 1=rigid, 2=similarity, 3=affine. Rigid models are recommended since the global optimum of similarity and affine models is a zero-size image.
layerscale	1	1	1	1	-		Scale factor used for matching the images. In other words, the images can be upscaled or downscaled first. The pixel size of the images should be approximately as large or larger than section spacing. For images that have been already downsampled to a suitable resolution, set this to 1.
localmodelindex	1	1	1	1	-		Specifies the local linear transformation type used for rejecting outlier matches which do not fit well to a local model computed from neighbouring points. Usually a rigid model should be used, 0=translation, 1=rigid, 2=similarity, 3=affine.
dampspringmesh	0.9	0.9	0.9	0.9	-		Damping constant of the spring mesh.
rod	0.92	0.92	0.874208	0.938535	-		Maximum closest/next closest match distance ratio for excluding ambiguous feature matches before robust model fitting.
max_epsilon	100	200	35.0905	94.3292	-		Maximum error relative to the model allowed for inliers (in pixels) during robust model fitting.
fd_size	4	4	4	8	-		Size of the SIFT descriptor.
min_octave_size	64	64	32	512	-		Smallest image scale to use for the SIFT descriptor. Increasing this value leads to exclusion of larger shapes.
features_model_index	1	1	1	1	-		Specifies which model to use for robust model fitting, 0=translation, 1=rigid, 2=similarity, 3=affine.
min_inlier_ratio	0	0	0	0	-		Minimum ratio of inliers to all putative matches for an accepted model. Models with less inliers are rejected. The value of 0 ensures that some kind of solution is always estimated if there are enough putative matches for computing a transformation.
fd_bins	8	8	8	8	-		Number of orientation bins for the SIFT descriptor. The selected value corresponds to the recommended setting in the documentation.
initial_sigma	1.6	1.6	1.6	1.6	-		Initial Gaussian blur standard deviation (pixels) for the SIFT descriptor. The selected value corresponds to the recommended setting in the documentation.
max_octave_size	16384	16384	16384	16384	-		Largest image scale to use for the SIFT descriptor. Decreasing this value leads to exclusion of smaller objects. The selected value ensures that the maximum resolution of the image is always used.
steps	3	3	3	3	-		Number of steps to use per scale octave of the SIFT descriptor. The selected value corresponds to the recommended setting in the documentation.

## Sheet: Parameters MIM3D
MIM3D
Parameter	Default (low res)	Default (high res)	Optimal (prostate, low res)	Optimal (prostate, high res)	Search range (low res)	Search range (high res)	Sampling	Description
Initial magnification	1.25	2.5	0.625	0.625	{0.3125, 0.625, 1.25}	{0.3125, 0.625, 1.25, 2.5}	Categorical	Initial magnification for the initial rigid alignment step and the first non-rigid level.
Number of non-rigid levels	1	1	2	3	{1,2,3}	{1,2,3,4}	Categorical	Number of non-rigid resolution pyramid levels.
Splice patch size	256	256	256	256	-	-		Size of the local region examined to determine local deformations during B-spline fitting. The default value of 256 should usually be used.
Iteratios per level	1	1	1	1	-	-		Number of iterations per resolution pyramid level. The default value of 1 should usually be used.
Spline grid size (by level)	3x3, 6x6, 9x9, 12x12	3x3, 6x6, 9x9, 12x12	3x3, 6x6, 9x9, 12x12	3x3, 6x6, 9x9, 12x12	-	-		Size of the B-spline grid at resolution levels 1-4.
Padding	0.1	0.1	0.1	0.1	-	-		Amount of padding to apply to the images.

## Sheet: Results prostate
Prostate, low resolution
Algorithm	TRE1 µ	TRE1 max	TRE1 σ	ATRE1 µ	ATRE1 max	ATRE1 σ	TRE2 µ	TRE2 max	TRE2 σ	ATRE2 µ	ATRE2 max	ATRE2 σ	RMSE µ	RMSE σ	NCC µ	NCC σ	MI µ	MI σ	NMI µ	NMI σ	Jaccard µ	Jaccard σ	Contrast f2	Correlation f3	ΔA-% µ	ΔA-% σ
Unregistered	489.26	2392.19	444.683	1153.08	2528.76	728.66	463.529	2223.74	433.282	715.553	1701.02	427.283	64.2926	6.58466	0.192675	0.116157	0.207133	0.125232	1.01486	0.00964128	0.723677	0.230215	4260.86	0.241926	0	0
LS 1	15.5963	133.838	15.8448	3.54687	7.94056	1.44536	21.6988	212.237	21.817	272.767	411.266	126.036	44.874	8.66187	0.591267	0.112829	0.529058	0.157422	1.03841	0.0119001	0.968351	0.0209974	2150.63	0.580095	5.28478	8.88773
LS 2	36.8134	426.215	44.4671	318.714	523.711	172.637	11.7116	68.519	10.3267	7.82624	11.1747	2.67167	44.9573	8.47679	0.590483	0.108196	0.512163	0.151931	1.03713	0.0114741	0.965267	0.0229311	2126.81	0.580909	31.7506	22.2214
OPT default	74.3853	840.687	103.748	1207.72	2009.45	613.59	57.2793	886.574	86.8954	1127.28	2024.11	603.911	48.9241	9.47707	0.504498	0.144653	0.433198	0.175314	1.0313	0.0130893	0.943732	0.0444394	2538.84	0.505756	-0.189547	7.67775
OPT optimal	23.8935	350.991	28.6693	417.898	648.236	206.705	18.2464	190.678	18.4955	221.612	471.989	133.276	42.8336	8.64863	0.629536	0.107339	0.589807	0.165134	1.043	0.0125725	0.970412	0.0196767	1954.89	0.61832	6.52368	7.33469
SIFT default	24.7377	362.777	30.4295	442.319	645.136	183.038	19.4375	351.768	21.7237	234.807	339.493	78.3446	43.9608	9.16112	0.607539	0.118662	0.562795	0.168833	1.04105	0.0128357	0.968601	0.0221433	2066.2	0.593782	-6.77434	13.1982
SIFT optimal	22.8955	383.45	28.6182	474.009	680.555	204.636	17.4307	200.746	16.93	267.024	392.565	97.6147	43.3085	8.78707	0.619533	0.111384	0.57502	0.167002	1.04196	0.0127035	0.970138	0.021169	2001.13	0.608448	-1.40047	8.84405
HSR	24.0192	664.221	36.1128	450.509	752.317	245.107	18.586	459.959	25.3481	243.911	556.953	180.356	46.2629	8.63702	0.599131	0.107793	0.555592	0.153086	1.04012	0.0115331	0.964611	0.0189649	2280.25	0.589116	3.17598	5.32125
RVSS default	93.9586	4805.5	281.025	1228.69	2659.39	741.15	83.2668	4607.66	248.822	798.641	1469.47	273.019	45.6304	10.1464	0.563894	0.171453	0.591639	0.197097	1.04328	0.0150249	0.927965	0.107773	2072.08	0.590849	-33.0867	21.1268
RVSS optimal	32.1764	850.093	67.356	954.972	1353.44	431.534	21.7291	714.458	53.394	765.207	1147.88	328.933	42.4564	8.88621	0.630406	0.130166	0.618539	0.191624	1.04525	0.014497	0.963478	0.0358306	1843.81	0.64107	-8.99459	5.43583
ESA default	368.068	2278.21	442.01	834.706	1982.43	557.066	348.789	2223.74	445.729	764.839	1734.4	441.337	57.5311	9.21505	0.315927	0.207102	0.312962	0.167958	1.02248	0.0126072	0.775141	0.24903	3127.28	0.412805	0.00959666	0.0968571
ESA optimal	15.8054	476.333	35.6725	414.616	602.377	184.812	10.7345	150.841	13.6734	212.431	325.328	79.309	38.4118	9.86778	0.705353	0.120459	0.755857	0.218039	1.05597	0.0169415	0.975227	0.0218965	1603.96	0.687054	2.33946	2.73419
MIM default	29.9065	401.784	32.2856	518.582	934.154	242.96	21.6821	148.192	18.0339	275.868	626.596	142.349	57.7137	7.69892	0.460918	0.0924959	0.37942	0.0936379	1.02766	0.00700977	0.965243	0.0240393	3449.7	0.47027	0.00612445	2.38079
MIM optimal	24.3766	395.29	29.5732	551.125	780.068	231.987	16.8265	203.644	15.5839	261.842	445.157	101.957	56.0332	8.04672	0.493859	0.0936393	0.41263	0.100266	1.03015	0.00753618	0.968467	0.0223782	3266.8	0.498343	-0.615753	2.46377
Voloom	39.1756	730.442	48.3927	713.289	1232.42	408.668	28.7357	563.583	33.6471	493.436	980.79	313.321	53.9896	7.12701	0.536178	0.110403	0.514964	0.156999	1.03556	0.011165	0.962943	0.0259273	2988.03	0.546158	-3.61127	3.38335
Prostate, high resolution
Algorithm	TRE1 µ	TRE1 max	TRE1 σ	ATRE1 µ	ATRE1 max	ATRE1 σ	TRE2 µ	TRE2 max	TRE2 σ	ATRE2 µ	ATRE2 max	ATRE2 σ	RMSE µ	RMSE σ	NCC µ	NCC σ	MI µ	MI σ	NMI µ	NMI σ	Jaccard µ	Jaccard σ	Contrast f2	Correlation f3	ΔA-% µ	ΔA-% σ
Unregistered	489.252	2392.11	444.69	1152.97	2526.57	728.253	463.707	2223.7	433.031	722.006	1715.17	426.027	69.73	6.61005	0.168047	0.102274	0.0991023	0.0591793	1.00709	0.00436483	0.723463	0.230375	5021.08	0.213353	0	0
LS 1	15.4882	134.481	15.8813	3.07662	5.2089	1.26852	21.8781	212.292	22.0404	281.081	425.53	130.965	52.8062	8.39899	0.511647	0.104326	0.35009	0.114739	1.02526	0.00850222	0.968458	0.0211576	2939.94	0.508172	4.9119	8.77059
LS 2	36.7017	426.91	44.5246	315.355	515.91	169.754	11.7432	72.2589	10.5996	7.64667	24.9055	5.60661	52.8118	8.25863	0.512094	0.100797	0.345476	0.112656	1.02492	0.00835527	0.965337	0.0231045	2908.4	0.509457	31.2799	22.0757
OPT default	74.9456	904.919	103.586	1327.22	2013.98	634.526	58.3262	727.991	87.1746	1238.28	2059.54	591.266	57.0212	9.20853	0.4237	0.130901	0.277102	0.124516	1.01993	0.00913195	0.938443	0.0504325	3404.82	0.434946	-21.7533	9.76284
OPT optimal	24.251	345.677	29.4632	402.785	633.009	201.361	18.1993	227.888	19.1494	203.175	431.648	124.001	50.7549	8.42915	0.54998	0.102113	0.396668	0.123556	1.02871	0.0092068	0.969929	0.0202301	2713.34	0.547235	1.72772	5.03878
SIFT default	62.167	5451.71	319.969	577.462	1458.02	256.037	50.0375	4317.23	253.749	367.445	1173.29	148.384	52.5065	8.87411	0.512116	0.140191	0.391245	0.186032	1.02845	0.0145396	0.949593	0.10699	2838.59	0.529208	-13.4364	15.2776
SIFT optimal	22.3175	376.042	26.3644	382.365	591.606	177.19	17.1828	141.951	14.9058	155.687	262.573	72.7181	51.2404	8.46735	0.540957	0.104447	0.386507	0.123652	1.02798	0.00920304	0.970459	0.0208549	2763.28	0.53815	-1.44087	6.76345
HSR	23.9072	660.049	36.349	436.809	733.847	239.306	18.4904	459.052	25.6854	224.377	521.115	166.831	53.2598	8.36531	0.529013	0.100379	0.371121	0.113205	1.02678	0.00839794	0.968443	0.0195055	2990.32	0.525853	1.03461	5.60286
RVSS default	34.3516	1158.2	69.1823	351.614	1070.2	148.218	27.9717	1240.51	71.5459	264.49	841.03	141.292	50.259	9.50585	0.550853	0.148209	0.42927	0.164063	1.0312	0.0121907	0.958458	0.0562637	2550.3	0.570756	-28.0576	13.2489
RVSS optimal	19.4858	446.896	28.309	352.142	579.833	162.646	14.6741	190.941	16.6913	134.728	489.633	92.3473	48.9179	8.56482	0.581529	0.114196	0.44408	0.143406	1.0323	0.0107186	0.972189	0.0224527	2470.84	0.588161	-4.28424	3.61995
ESA default	383.588	2278.27	441.435	934.433	2228.7	640.982	365.455	2223.7	443.041	716.185	1717.37	504.646	64.5852	8.52102	0.260382	0.182066	0.169316	0.123931	1.01213	0.00902618	0.767156	0.246208	4043.04	0.346753	0.015026	0.075672
ESA optimal	21.5381	565.309	48.321	623.897	984.223	310.581	14.5814	206.485	25.1058	542.345	933.518	278.712	46.8137	10.4509	0.616835	0.136064	0.508969	0.18225	1.03726	0.0137494	0.971283	0.0271571	2346.21	0.608748	1.20994	2.30017
MIM default	29.5066	465.774	45.501	683.883	1105.29	290.424	23.3221	456.346	34.2749	467.638	779.164	167.7	56.7392	8.11614	0.47811	0.107254	0.399786	0.104827	1.02919	0.00786157	0.964215	0.0322771	3329.95	0.488631	-0.372754	2.99873
MIM optimal	15.1656	456.13	24.9705	493.137	706.913	211.229	11.9362	316.723	15.7843	294.691	400.18	89.1459	53.0316	8.28642	0.549618	0.0938765	0.475072	0.110178	1.03488	0.00830887	0.975812	0.0185883	2944.42	0.547442	-0.757293	3.40467
Voloom	43.3495	684.107	56.2792	687.459	1236.27	401.569	33.5456	617.906	44.9725	432.048	867.535	281.284	62.317	6.68531	0.44732	0.107171	0.298831	0.106749	1.02051	0.00743533	0.9589	0.0298128	3945.05	0.462813	-4.29333	3.22719
Low resolution
RMSE vs. NCC	-0.927049
RMSE vs. MI	-0.934926
RMSE vs. NMI	-0.940247
Contrast vs. correlation	-0.939649
High resolution
RMSE vs. NCC	-0.955494
RMSE vs. MI	-0.918362
RMSE vs. NMI	-0.919706
Contrast vs. correlation	-0.965537

## Sheet: Results liver
Liver, low resolution
Algorithm	TRE1 µ	TRE1 max	TRE1 σ	ATRE1 µ	ATRE1 max	ATRE1 σ	TRE2 µ	TRE2 max	TRE2 σ	ATRE2 µ	ATRE2 max	ATRE2 σ	RMSE µ	RMSE σ	NCC µ	NCC σ	MI µ	MI σ	NMI µ	NMI σ	Jaccard µ	Jaccard σ	Contrast f2	Correlation f3	ΔA-% µ	ΔA-% σ
Unregistered	726.806	2558.97	528.947	543.558	1706.62	298.021	725.711	2539.8	530.17	543.264	1707.57	298.735	44.9023	5.03335	0.0546764	0.0813007	0.084289	0.01969	1.00674	0.00156422	0.667492	0.152424	2031.62	0.0661579	0	0
LS 1	27.2996	396.781	55.6207	25.8653	314.148	35.9639	35.535	392.449	60.4101	31.3217	299.149	38.5808	34.69	6.39076	0.43479	0.153142	0.207711	0.0555565	1.01725	0.00473099	0.898756	0.0742123	1225.25	0.396121	6.147	8.93683
LS 2	33.5162	401.268	55.6966	29.5248	318.406	36.5451	33.6341	397.052	59.3135	29.767	303.496	36.8705	34.7648	6.41317	0.431916	0.15291	0.205383	0.0564408	1.01705	0.00482804	0.898332	0.0736899	1230.75	0.393769	7.55224	9.09753
OPT default	200.113	1120.63	197.429	189.738	933.678	154.806	202.764	1112.51	196.213	192.278	931.142	154.262	39.6966	5.89829	0.228097	0.17343	0.167327	0.0730037	1.01385	0.00608801	0.8638	0.0785105	1663.83	0.179467	-40.2776	21.0992
OPT optimal	84.8567	617.615	112.511	97.2807	482.652	80.4401	88.2687	620.17	113.732	98.3453	480.859	80.1097	35.2586	6.43667	0.401628	0.177955	0.201489	0.0691468	1.01671	0.0058074	0.921515	0.0603727	1293.17	0.357376	-10.7593	8.68668
SIFT default	178.384	3900.82	383.365	729.598	2096.57	511.87	179.888	3902.14	384.203	730.308	2095.6	509.857	36.2784	7.08139	0.352366	0.187132	0.174427	0.0609574	1.01449	0.00521355	0.863074	0.122829	1327.28	0.325999	-6.61372	10.434
SIFT optimal	173.154	3755.45	453.05	668.408	2837.41	572.895	174.761	3757.91	451.983	672.148	2836.18	570.39	35.0746	6.9108	0.400267	0.189131	0.193229	0.0615155	1.01606	0.00524832	0.871924	0.136422	1258.35	0.365356	-0.775501	7.43567
HSR	86.9922	718.851	117.157	118.147	407.309	82.9953	90.194	700.632	117.772	122.085	411.321	80.6332	38.2715	6.26477	0.370242	0.166947	0.201777	0.0699345	1.01625	0.0056805	0.920835	0.0597507	1520.41	0.331366	-15.9905	9.95873
RVSS default	330.023	3764.99	600.791	656.129	2186.17	494.23	333.607	3758.42	599.448	658.843	2180.33	491.421	36.8454	7.4561	0.357494	0.210297	0.189926	0.0648903	1.01576	0.00552402	0.917425	0.0819595	1338.65	0.353777	-13.2277	14.6984
RVSS optimal	252.317	2689.75	436.626	855.525	1677.06	334.826	254.452	2668.91	435.612	859.251	1678.97	333.647	35.1994	7.4478	0.389846	0.234365	0.193968	0.0803172	1.01612	0.00682818	0.85254	0.164128	1261.35	0.366699	-0.385935	3.30576
ESA default	717.221	2558.97	539.547	538.284	1702.38	302.25	716.306	2539.8	540.456	538.353	1703.32	302.563	44.4363	6.06529	0.0709037	0.122558	0.0898284	0.0365303	1.00722	0.00314309	0.671477	0.1576	1992.03	0.0803038	-5.15046e-05	0.0117918
ESA optimal	46.3234	618.269	92.0332	63.7211	599.97	68.0695	49.6074	627.89	92.219	64.6942	575.452	66.442	32.2274	7.02812	0.501572	0.174403	0.243931	0.0683867	1.02039	0.00591806	0.904107	0.0784102	1075.18	0.450209	-0.436185	2.26926
MIM default	121.44	2241.9	327.011	380.335	1500.07	370.613	125.607	2238.12	327.05	380.96	1489.49	368.44	42.8338	5.70412	0.308867	0.127226	0.183148	0.050721	1.01387	0.00388754	0.898127	0.113496	1857.95	0.293139	0.407561	3.48676
MIM optimal	79.7446	1767.9	169.526	75.8229	1233.78	108.016	82.2127	1761.8	169.458	78.4359	1241.82	107.451	42.5787	5.59029	0.320097	0.119951	0.185602	0.0497521	1.01405	0.00381314	0.918593	0.0812185	1841.03	0.299183	2.34171	6.68267
Voloom	90.9784	555.461	103.813	80.1164	382.778	71.1239	94.1478	555.423	104.801	83.7349	372.923	70.0032	37.6908	5.3867	0.370047	0.153809	0.194174	0.0597895	1.01544	0.00458708	0.910178	0.0664419	1444.09	0.371227	1.87278	5.50978
Liver, high resolution
Algorithm	TRE1 µ	TRE1 max	TRE1 σ	ATRE1 µ	ATRE1 max	ATRE1 σ	TRE2 µ	TRE2 max	TRE2 σ	ATRE2 µ	ATRE2 max	ATRE2 σ	RMSE µ	RMSE σ	NCC µ	NCC σ	MI µ	MI σ	NMI µ	NMI σ	Jaccard µ	Jaccard σ	Contrast f2	Correlation f3	ΔA-% µ	ΔA-% σ
Unregistered	726.869	2559.07	528.918	543.555	1706.53	298.036	725.762	2540.1	530.181	543.279	1707.62	298.705	48.7937	4.89984	0.0455355	0.0680493	0.0350128	0.0146909	1.00266	0.00111774	0.667268	0.152482	2396.69	0.0566157	0	0
LS 1	27.2529	398.009	55.598	25.8163	314.377	35.9508	35.4384	393.337	60.391	31.2339	299.192	38.5313	39.2111	5.87032	0.364098	0.128136	0.140994	0.0508219	1.01098	0.00399976	0.898388	0.074529	1554.89	0.33964	5.86645	8.92156
LS 2	33.5315	401.34	55.6201	29.5089	317.899	36.5364	33.5599	396.235	59.2279	29.7163	302.783	36.8268	39.2826	5.88484	0.361439	0.12808	0.139396	0.0511301	1.01086	0.00403439	0.897939	0.0739775	1560.83	0.337573	7.27019	9.08149
OPT default	202.5	1115.2	198.268	185.798	961.31	154.843	205.136	1107.53	196.931	188.402	958.348	154.541	43.8455	5.47524	0.184387	0.142644	0.0848341	0.0550825	1.00658	0.00428068	0.861584	0.0785544	2000.94	0.149253	-40.4933	20.4569
OPT optimal	83.681	625.477	112.302	97.2429	481.94	79.8224	87.0098	627.883	113.33	98.1785	480.107	79.4871	39.753	5.90399	0.335268	0.148325	0.131528	0.0611215	1.01023	0.00477786	0.920928	0.060977	1628.5	0.302815	-14.2526	9.50011
SIFT default	145.162	1388.05	173.411	223.886	1052.81	146.439	147.949	1373.89	173.063	226.963	1031.44	144.519	41.9148	6.27525	0.247955	0.151969	0.0918672	0.0524519	1.00715	0.00414209	0.878367	0.0812509	1782.81	0.236557	-6.93818	6.8133
SIFT optimal	84.9372	1026.27	130.959	157.173	630.946	117.196	87.5608	1020.21	131.107	157.127	619.663	116.579	39.5108	6.00939	0.34198	0.144571	0.130735	0.055151	1.01019	0.00433523	0.895829	0.0809672	1590.79	0.316762	0.178841	4.61958
HSR	88.0815	1117.63	133.548	153.428	598.877	120.987	91.3354	1102.38	133.533	157.66	584.939	118.426	42.2353	5.728	0.308249	0.139881	0.130018	0.0614875	1.00994	0.00471987	0.920901	0.065737	1836.69	0.278689	-19.0746	10.8691
RVSS default	179.825	1097.54	165.984	332.019	1052.27	165.934	180.345	1099.6	166.037	333.739	1052.05	164.574	42.3103	5.83563	0.245559	0.131144	0.0875043	0.0428244	1.0068	0.00335838	0.915302	0.0607188	1813.05	0.231895	-7.96398	8.39619
RVSS optimal	79.2587	1135	135.651	167.363	602.786	123.381	82.3873	1132.38	135.914	167.376	603.491	122.382	38.9666	6.16679	0.361498	0.146218	0.140402	0.05777	1.01095	0.00455906	0.904414	0.0822019	1548.98	0.334232	-1.57009	3.63671
ESA default	693.746	2559.07	544.511	538.726	1711.11	301.117	692.493	2540.1	545.655	538.392	1712.21	301.803	47.902	6.69589	0.0739008	0.132357	0.0453855	0.0459951	1.00349	0.0037137	0.680709	0.160044	2315.71	0.0802186	-0.00194634	0.0201339
ESA optimal	60.6003	929.16	142.246	56.5764	832.232	99.1913	65.1856	927.502	142.543	59.8166	831.645	98.7955	37.6834	6.44068	0.407202	0.151367	0.165982	0.0618631	1.01298	0.00491571	0.896937	0.0889106	1448.05	0.376414	0.439735	1.19801
MIM default	95.7434	1150.34	156.757	150.746	866.235	134.373	98.9209	1145.96	156.284	154.705	853.315	132.127	43.2667	5.97711	0.294401	0.139912	0.176807	0.0567954	1.01339	0.00436014	0.895907	0.0922571	1896.02	0.280438	0.851212	3.79212
MIM optimal	65.4208	1060.78	122.457	66.5429	646.401	78.313	68.4394	1050.05	122.927	69.6959	650.188	78.4011	41.9996	5.69881	0.34199	0.116325	0.197361	0.0489294	1.01496	0.00378095	0.924862	0.0727611	1792.75	0.317145	3.37767	6.73482
Voloom	144.076	3335.29	399.409	113.82	3159.53	274.355	147.572	3355.6	402.515	117.748	3172.95	275.402	42.7663	4.84366	0.303533	0.131205	0.120784	0.0531511	1.00906	0.00391887	0.906993	0.0738049	1848.66	0.307604	1.44981	5.41019
Low resolution
RMSE vs. NCC	-0.886914
RMSE vs. MI	-0.818735
RMSE vs. NMI	-0.884488
Contrast vs. correlation	-0.877135
High resolution
RMSE vs. NCC	-0.95061
RMSE vs. MI	-0.714691
RMSE vs. NMI	-0.739672
Contrast vs. correlation	-0.942619
